# Supplementary material for: A renal clearable fluorogenic probe for in vivo β-galactosidase activity detection during aging and senolysis
Source: Nat Commun. 2024 Jan 26;15:775. doi: 10.1038/s41467-024-44903-1 (PMC10817927; doi:10.1038/s41467-024-44903-1)
Supplement: Supplementary file 4 — Source data [file 41467_2024_44903_MOESM4_ESM.xlsx]

## Sheet: Figure 1
	Figure 1c
		KI67			P21			γH2AX			LAMIN B1
		CONTROL	SENESCENT		CONTROL	SENESCENT		CONTROL	SENESCENT		CONTROL	SENESCENT
		72.093	3.36538		22.9412	47.619		4.58	8.3		97.3837	56.8376
		76.0638	5.98504		37.3016	55.8824		5.12821	7.47331		78.2101	48.6842
		73.2394	36.1905		37.7953	54.3353		4.09556	8.94737		86.3309	67.8571
	Mean	73.7988	15.1803		32.6793	52.6122		4.60126	8.24023		87.3083	57.793
	SD	2.04364	18.2424		8.43711	4.39286		0.516649	0.738845		9.62409	9.6221
	SEM	1.1799	10.5323		4.87117	2.53622		0.298287	0.426572		5.55647	5.55532
	t-test	0.00522107			0.0221693			0.00220267			0.0198358
	As all mentioned antibodies recognise a nuclear epitope, quantitative analysis was performed by counting the number of nuclei positive for each senescence marker per DAPI labelled nucleus in all images obtained per sample.
	However, cells labelled with p21 and Lamin B1 are not as easy to identify as positive or negative, as the distinction lies mainly in the level of fluorescence intensity. For these two, we used Image J’s Fiji software, where positive cells were identified using a bioimage analysis workflow.
	The quantification of these senescence markers was deployed as a Fiji macro (Schindelin et al., 2012) that was divided into three main steps:
	1) segmentation of nuclei performed in the DAPI channel using the pretrained StarDist Versatile (fluorescent nuclei) model (Schmidt et al., 2018) setting a score threshold of 0.5 and an overlap threshold of 0.4;
	2) selection of segmented regions of interest (ROIs) per area to discard those with abnormal size, setting a selection range of 50-600 square microns;
	3) single-cell quantification of the mean grey value (sum of the grey values of all pixels divided by the number of total pixels) by measuring the intensities of the selected ROIs in the channel(s) corresponding to the senescence marker.
	For p21 and Lamin B1 antibodies, cells with a mean fluorescence value equal to or greater than the overall average of control cells were categorized as positive for each of these senescence markers.
	Figure 1d
	FACS
		1)	2)	3)
	Sample:	WOS-Cy7 MFI	WOS-Cy7 MFI	WOS-Cy7 MFI				C	S
	Control FMO WOS-Cy7	0	1.28	0				4361	8430
	Senescent FMO WOS-Cy7	-1.28	8.98	1.28				2187.72	6058.02
	Control WOS-Cy7	4361	2189	7562				7562	9793.72
	Senescent WOS-Cy7	8430	6067	9795			mean	4703.57	8093.91
							SD	2703.47	1890.39
	Control WOS-Cy7 - Control FMO	4361	2187.72	7562			SEM	1560.85	1091.42
	Senescent WOS-Cy7 - Senescent FMO	8430	6058.02	9793.72			Paired t-test	0.0282401	*

## Sheet: Figure 2
	Figure 2c
	avg radiant efficiency	*10^8						Fold change against non-injected mice
		Sulfonic-Cy7Gal				-		Sulfonic-Cy7Gal				-
	Palbociclib:	0	10	50	100	100		0	10	50	100	100
		0.504	0.5275	0.9024	2.218	0.1243		10.1685	10.6426	18.2064	44.7493	2.50782
		0.5976	0.5761	1.256	2.3211	0.03212		12.0569	11.6231	25.3405	46.8294	0.648038
		0.2657	0.8696	0.937	2.024	0.03454		5.36064	17.5446	18.9045	40.8353	0.696863
		0.488	0.9236	1.7224	2.2835	0.0073		9.84566	18.6341	34.7503	46.0708	0.147281
	Mean	0.463825	0.7242	1.20445	2.21165	0.049565	Mean	9.35791	14.6111	24.3004	44.6212	1
							SD	2.8377	4.06068	7.67106	2.66629	1.03544
							SEM	1.63835	2.34444	4.42889	1.53938	0.597812
								Fold change against non-injected mice
		WOS-Cy7Gal		-				WOS-Cy7Gal		-
	Palbociclib:	0	100	100				0	100	100
		167	251.6	183.7				1.14935	1.73159	1.26428
		132.5	163.4	184.8				0.911906	1.12457	1.27185
		202.6	94.42	67.4				1.39436	0.649828	0.463868
	Mean	167.367	169.807	145.3			Mean	1.15187	1.16866	1
							SD	0.241235	0.542227	0.464319
							SEM	0.139277	0.313055	0.268075
	Figure 2d
		Sulfonic-Cy7Gal				wo.		Concentration Cy7 (M)	Fluorescence							Palbociclib		Emission 560 nm	Collected volume (uL)	Concentration in measured sample	Concentration in collected sample	umol
	Palbociclib:	0	10	50	100	100									Sulfonic-Cy7Gal	0	Control + 1	59.776	34	0.000489017	0.00978034	0.332532
		0.3325	0.8608	0.4199	1.4901	0.0014		0.00125	153.486								Control + 2	90.3912	20	0.000739475	0.0147895	0.29579
		0.2958	0.5185	0.6259	2.5786	0.0287		0.000625	73.0705								Control + 3	70.8437	18	0.00057956	0.0115912	0.208642
		0.2086	0.4484	1.2241	3.2666	0.0018		0.000416667	52.8896								Control + 4	83.3784	18	0.000682104	0.0136421	0.245558
		0.2456	0.1047	0.5202	1.6132	0.0021		0.000208333	31.2741								Control + 5	50.6096	25	0.000414029	0.00828058	0.207014
		0.207	0.1757	0.4424	3.1583	0.0016		0.000104167	6.16798							10	Palbo 10 Cy7Gal 1	37.5785	140	0.000307424	0.00614847	0.860786
								5.20833e-05	4.00203								Palbo 10 Cy7Gal 2	70.4162	45	0.000576063	0.0115213	0.518456
	Mean	0.2579	0.42162	0.6465	2.42136	0.00712		0	0								Palbo 10 Cy7Gal 3	105.398	26	0.000862247	0.0172449	0.448369
	SD	0.0551683	0.301619	0.332792	0.837049	0.0120664											Palbo 10 Cy7Gal 4	42.6562	15	0.000348963	0.00697926	0.104689
	SEM	0.024672	0.134888	0.148829	0.37434	0.00539624											Palbo 10 Cy7Gal 5	56.5152	19	0.000462341	0.00924682	0.17569
																50	Palbo 50 Cy7Gal 1	95.0448	27	0.000777545	0.0155509	0.419874
																	Palbo 50 Cy7Gal 2	153.005	25	0.00125171	0.0250341	0.625854
																	Palbo 50 Cy7Gal 3	80.4443	93	0.000658101	0.013162	1.22407
																	Palbo 50 Cy7Gal 4	138.244	23	0.00113095	0.022619	0.520236
																	Palbo 50 Cy7Gal 5	180.25	15	0.00147459	0.0294919	0.442378
																100	Palbo 100mgKg Cy7Gal 1	607.133	15	0.00496685	0.0993371	1.49006
																	Palbo 100mgKg Cy7Gal 2	202.297	77	0.00165496	0.0330992	2.54864
																	Palbo 100mgKg Cy7Gal 3	166.372	120	0.00136106	0.0272213	3.26655
																	Palbo 100mgKg Cy7Gal5	394.378	25	0.00322634	0.0645267	1.61317
																	Palbo 100mgKg Cy7Gal 5	772.121	25	0.00631659	0.126332	3.15829
															WO	100	Palbo - 1	0.55808	15	4.56556e-06	9.13111e-05	0.00136967
																	Palbo - 2	2.33688	75	1.91176e-05	0.000382352	0.0286764
																	Palbo - 3	0.92591	12	7.57471e-06	0.000151494	0.00181793
																	Palbo - 4	2.57762	5	2.10871e-05	0.000421741	0.00210871
																	Palbo - 5	1.97495	5	1.61567e-05	0.000323135	0.00161567
	Figure 2e
			-	+ WOS-Cy7Gal	+ Sulfonic-Cy7Gal
	Plasma	Vehicle	0.0104	0.0154	0.1467
			0.0174	0.011	0.2116
			0.0088	0.012	0.2271
		Palbociclib 100 mg/Kg	0.0157	0.0401	0.2122
			0.0211	0.0144	0.3377
			0.0047	0.0152	0.3522
	Urine	Vehicle	0.0129	0.0072	0.0122
			0.007	0.013	0.8678
			0.0027	0.0086	0.0154
		Palbociclib 100 mg/Kg	0.0319	0.0076	2.0189
			0.0097	0.0059	2.1783
			0.0079	0.0206	2.8395
	Plasma										Urine
	Concentracion Cy7 (M)	Fluorescencia									Concentracion Cy7 (M)	Fluorescencia
	0.00125	148.792									0.00125	153.486
	0.000625	71.2461									0.000625	73.0705
	0.000416667	51.3938									0.000416667	52.8896
	0.000208333	32.9862									0.000208333	31.2741
	0.000104167	5.7513									0.000104167	6.16798
	5.20833e-05	3.5226									5.20833e-05	4.00203
	0	0									0	0
			Emission	Collected volume (uL)	Concentration in measured sample	Concentration in collected sample	umol						Emission	Collected volume (uL)	Concentration in measured sample	Concentration in collected sample	umol
	-	Vehicle	2.69698	23	2.26875e-05	0.000453751	0.0104363				-	Vehicle	6.04662	13	4.94664e-05	0.000989327	0.0128613
			2.8035	37	2.35836e-05	0.000471672	0.0174519						6.09335	7	4.98487e-05	0.000996973	0.00697881
			5.28019	10	4.4418e-05	0.00088836	0.0088836						4.08938	4	3.34545e-05	0.00066909	0.00267636
		Palbociclib	2.92191	32	2.45797e-05	0.000491594	0.015731					Palbociclib	5.00257	39	4.09252e-05	0.000818503	0.0319216
			3.38876	37	2.85069e-05	0.000570138	0.0210951						3.97207	15	3.24948e-05	0.000649897	0.00974845
			3.11244	9	2.61825e-05	0.000523649	0.00471284						4.40173	11	3.60098e-05	0.000720196	0.00792216
	+ WOS-Cy7Gal	Vehicle	9.12804	10	7.67869e-05	0.00153574	0.0153574				+ WOS-Cy7Gal	Vehicle	4.39497	10	3.59545e-05	0.00071909	0.0071909
			5.92727	11	4.98614e-05	0.000997227	0.0109695						5.28792	15	4.32596e-05	0.000865191	0.0129779
			6.459	11	5.43344e-05	0.00108669	0.0119536						5.28562	10	4.32408e-05	0.000864815	0.00864815
		Palbociclib	11.9166	20	0.000100245	0.0020049	0.040098					Palbociclib	4.24114	11	3.4696e-05	0.000693921	0.00763313
			7.78786	11	6.5513e-05	0.00131026	0.0144129						4.50624	8	3.68648e-05	0.000737296	0.00589836
			3.61042	25	3.03716e-05	0.000607431	0.0151858						4.0533	31	3.31594e-05	0.000663187	0.0205588
	+ Sulfonic-Cy7Gal	Vehicle	27.2544	32	0.000229269	0.00458538	0.146732				+ Sulfonic-Cy7Gal	Vehicle	3.73815	20	3.05812e-05	0.000611623	0.0122325
			33.1017	38	0.000278458	0.00556916	0.211628						378.839	14	0.00309921	0.0619843	0.86778
			20.1448	67	0.000169462	0.00338924	0.227079						5.21882	18	4.26943e-05	0.000853885	0.0153699
		Palbociclib	46.7194	27	0.000393013	0.00786025	0.212227					Palbociclib	725.826	17	0.00593786	0.118757	2.01887
			46.6832	43	0.000392708	0.00785416	0.337729						633.98	21	0.00518648	0.10373	2.17832
			67.5246	31	0.00056803	0.0113606	0.352179						642.755	27	0.00525827	0.105165	2.83947
	Figure 2g
								-:	0 mg/kg Palbociclib
		TUMOR						+:	100 mg/kg Palbociclib
		Image Number	ROI	Avg Radiant Efficiency [p/s/cm²/sr] / [µW/cm²]				wo.:	without
	wo. Probe -	VIV20201207172448	ROI 1	3822000
		VIV20201207172448	ROI 2	2840000				Tumor
		VIV20201207172448	ROI 3	3344000				wo.	-	3822000	2840000	3344000	3.33533e+06
	wo. Probe +	VIV20201207172448	ROI 4	3573000					+	3573000	3488000	4647000
		VIV20201207172448	ROI 5	3488000				WOS-Cy7	-	3525000	4596000	3477000	3866000
		VIV20201207172448	ROI 6	4647000					+	14710000	15720000	5151000
	Wos-Cy7 -	VIV20201207172448	ROI 7	3525000				Sulfonic-Cy7	-	7847000	5478000	5148000	6.15767e+06
		VIV20201207172448	ROI 8	4596000					+	12290000	14840000	12540000
		VIV20201207172448	ROI 9	3477000
	WOS-Cy7 +	VIV20201207172448	ROI 10	14710000
		VIV20201207172448	ROI 11	15720000				Tumor fold change wo. Palbo
		VIV20201207172448	ROI 12	5151000				wo.	-	1.14591	0.851489	1.0026
	Sulfonic-Cy7 -	VIV20201207172448	ROI 13	7847000					+	1.07126	1.04577	1.39326
		VIV20201207172448	ROI 14	5478000				WOS-Cy7	-	0.911795	1.18883	0.899379
		VIV20201207172448	ROI 15	5148000					+	3.80497	4.06622	1.33238
	Sulfonic-Cy7 +	VIV20201207172448	ROI 16	12290000				Sulfonic-Cy7	-	1.27435	0.889623	0.836031
		VIV20201207172448	ROI 17	14840000					+	1.99589	2.41	2.03649
		VIV20201207172448	ROI 18	12540000
		KIDNEYS
		Image Number	ROI	Avg Radiant Efficiency [p/s/cm²/sr] / [µW/cm²]
	wo. Probe -	VIV20201207180636	ROI 1	1525000
		VIV20201207180636	ROI 2	1075000				Kidney
		VIV20201207180636	ROI 3	1000000				wo.	-	1525000	1075000	1000000	1200000
	wo. Probe +	VIV20201207180636	ROI 4	1517000					+	1517000	1388000	1320000
		VIV20201207180636	ROI 5	1388000				WOS-Cy7	-	7004000	4804000	12330000	8046000
		VIV20201207180636	ROI 6	1320000					+	10530000	5402000	1520000
	Wos-Cy7 -	VIV20201207180636	ROI 7	7004000				Sulfonic-Cy7	-	3746000	6399000	5377000	5174000
		VIV20201207180636	ROI 8	4804000					+	4673000	3481000	5839000
		VIV20201207180636	ROI 9	12330000
	WOS-Cy7 +	VIV20201207180636	ROI 10	10530000
		VIV20201207180636	ROI 11	5402000				Kidney fold change wo Palbo
		VIV20201207180636	ROI 12	1520000				wo.	-	1.27083	0.895833	0.833333
	Sulfonic-Cy7 -	VIV20201207180636	ROI 13	3746000					+	1.26417	1.15667	1.1
		VIV20201207180636	ROI 14	6399000				WOS-Cy7	-	0.870495	0.597067	1.53244
		VIV20201207180636	ROI 15	5377000					+	1.30872	0.67139	0.188914
	Sulfonic-Cy7 +	VIV20201207180636	ROI 16	4673000				Sulfonic-Cy7	-	0.724005	1.23676	1.03923
		VIV20201207180636	ROI 17	3481000					+	0.90317	0.672787	1.12853
		VIV20201207180636	ROI 18	5839000
		BLADDER
		Image Number	ROI	Avg Radiant Efficiency [p/s/cm²/sr] / [µW/cm²]
	wo. Probe -	VIV20201207174646	ROI 1	1359000
		VIV20201207174646	ROI 2	1958000				Bladder
		VIV20201207174646	ROI 3	2147000				wo.	-	1359000	1958000	2147000	1.82133e+06
	wo. Probe +	VIV20201207174646	ROI 4	7100000					+	7100000	263100	1980000
		VIV20201207174646	ROI 5	263100				WOS	-	6208000	22130000	10670000	1.30027e+07
		VIV20201207174646	ROI 6	1980000					+	14950000	6703000	35510000
	Wos-Cy7 -	VIV20201207174646	ROI 7	6208000				Sulfonic	-	18070000	11910000	25680000	1.85533e+07
		VIV20201207174646	ROI 8	22130000					+	238000000	280600000	160400000
		VIV20201207174646	ROI 9	10670000
	WOS-Cy7 +	VIV20201207174646	ROI 10	14950000
		VIV20201207174646	ROI 11	6703000				Bladder Fold change wo Palbo
		VIV20201207174646	ROI 12	35510000				wo.	-	0.746157	1.07504	1.17881
	Sulfonic-Cy7 -	VIV20201207174646	ROI 13	18070000					+	3.89824	0.144455	1.08712
		VIV20201207174646	ROI 14	11910000				WOS	-	0.477441	1.70196	0.820601
		VIV20201207174646	ROI 15	25680000					+	1.14976	0.51551	2.73098
	Sulfonic-Cy7 +	VIV20201207174646	ROI 16	238000000				Sulfonic	-	0.973949	0.641933	1.38412
		VIV20201207174646	ROI 17	280600000					+	12.8279	15.124	8.64535
		VIV20201207174646	ROI 18	160400000

## Sheet: Figure 3
	Figure 3b
	Image Number	ROI	Avg Radiance (p/s/cm2/sr)	ROI-Background	IVIS CORRECTION DOT AND COMMAS	(by 106)
	BLT20190809163521	BKG 1	210700000				2 meses -
	BLT20190809163521	ROI 1	323800000	113100000	113100	0.1131			avg radiant efficiency
	BLT20190809163521	ROI 2	188100000							-		+
	BLT20190809163521	BKG 2	296600000	108500000	108500	0.1085				2 months	14 months	2 months	14 months
	BLT20190809163521	BKG 3	134000000							113100	272600	17100	4857000
	BLT20190809163521	ROI 3	253000000	119000000	119000	0.119				108500	192500	113900	4525100
	BLT20190809163521	BKG 4	241300000				2 meses +			119000	170200	1653800	3477900
	BLT20190809163521	ROI 4	258400000	17100000	17100	0.0171					120800	1582300	4638700
	BLT20190809163521	ROI 5	179500000
	BLT20190809163521	BKG 5	293400000	113900000	113900	0.1139			Mean	113533	189025	841775	4374675
	BLT20190809163521	BKG 6	748200000						SD	5263.4	63261.1	897711	613509
	BLT20190809163521	ROI 6	2402000000	1653800000	1653800	1.6538			SEM	3038.82	31630.5	448855	306754
	BLT20190809163521	BKG 7	569700000
	BLT20190809163521	ROI 7	2152000000	1582300000	1582300	1.5823
	BLT20190809163521	BKG 8	1816000000				14 meses +
	BLT20190809163521	ROI 8	6673000000	4857000000	4857000	4.857
	BLT20190809163521	BKG 9	559900000
	BLT20190809163521	ROI 9	5085000000	4525100000	4525100	4.5251
	BLT20190809163521	BKG 10	412100000
	BLT20190809163521	ROI 10	3890000000	3477900000	3477900	3.4779
	BLT20190809163521	BKG 11	820300000
	BLT20190809163521	ROI 11	5459000000	4638700000	4638700	4.6387
	BLT20190809163521	BKG 12	249500000				14 meses -
	BLT20190809163521	ROI 12	522100000	272600000	272600	0.2726
	BLT20190809163521	BKG 13	201300000
	BLT20190809163521	ROI 13	393800000	192500000	192500	0.1925
	BLT20190809163521	BKG 14	194500000
	BLT20190809163521	ROI 14	364700000	170200000	170200	0.1702
	BLT20190809163521	BKG 15	276600000
	BLT20190809163521	ROI 15	397400000	120800000	120800	0.1208
	Figure 3c
		Sulfonic-Cy7Gal
	3m	CPS	μl	CPS x μl	CPS x ml
	1280.1	438875	365	1.60189e+08	160189
	1280.2	3363930	41	137921130	137921
	1280.3	4839136	27	130656672	130657
	1277.1	1.85788e+06	112	2.08083e+08	208083
	1277.2	3.45513e+06	32	1.10564e+08	110564
				mean:	149483
		Sulfonic-Cy7Gal
	15m	CPS	μl	CPS x μl	CPS x ml
	34.1	830380	330	274025400	274025		t-test
	34.4	7905166	33	260870478	260870		0.000813793	***
	34.5	7.56274e+06	26	1.96631e+08	196631
	4917.1	1.90792e+06	322	6.14349e+08		614349	Q=5% outlier
	4917.3	589627	472	2.78304e+08	278304
	4917.4	3.66042e+06	93	3.40419e+08	340419
	4895.2	2.10936e+06	145	3.05857e+08	305857
	4895.4	2364094	80	189127520	189128
	4895.5	4548648	83	377537784	377538
	4922.2	1.66637e+06	148	2.46622e+08	246622
	4922.3	3.49255e+06	91	3.17822e+08	317822
	4922.4	5.89606e+06	37	2.18154e+08	218154
				mean:	273215
		DMEM
	15m	CPS	μl	CPS x μl	CPS x ml
	4895.3	43055	11	473605	473.605
	34.6	56058	5	280290	280.29
	Figure 3d
		Sulfonic-Cy7 calibration curve
		Conc	SIM 705
		0	0
		2.5e-06	24800
		5e-06	49918
		1e-05	102379
		2.5e-05	330648
		5e-05	539191
		0.0001	1088453
		0.00025	2786165
		0.0005	5659034
		0.001	10170889
		Sulfonic-Cy7Gal calibration curve
		Conc	SIM 1035
		0	0
		2.5e-06	1617
		5e-06	3382.29
		1e-05	7456.07
		2.5e-05	18476.6
		5e-05	43550.5
		0.0001	107999
		0.00025	328021
		0.0005	729513
		0.001	1529975
		Sulfonic-Cy7 values
		Mouse code	Urine (uL)	μM injected (adjusted to mouse weight)	Theoretical concentration (M)	Sulfonic-Cy7 signal	[Cy7 vial]	[urine]	μM sulfonic-Cy7	Mean	SD		Mouse code	Sum sulfonic-Cy7+sulfonic-Cy7Gal	Injected-Excreted (umol)	% excreted	% sulfonic-Cy7 eliminated	% sulfonic-Cy7Gal eliminated
	3m	1277.1	117	3.95	0.0337607	304.52	4.05285e-06	0.000202642	0.0237092	0.0260474	0.0198156	3m	1277.1	3.73364	0.216362	94.5225	0.600232	93.9222
		1277.2	37	3.71	0.10027	660.23	8.78699e-06	0.000439349	0.0162559				1277.2	2.91115	0.798846	78.4678	0.438165	78.0296
		1280.1	370	3.91	0.0105676	221.38	2.94634e-06	0.000147317	0.0545073				1280.1	3.86208	0.0479236	98.7743	1.39405	97.3803
		1280.2	46	3.85	0.0836957	317.45	4.22493e-06	0.000211247	0.00971735				1280.2	2.84851	1.00149	73.9873	0.252399	73.7349
	15m	4922.3	96	4	0.0416667	45945.2	0.000611483	0.0305742	2.93512	3.05667	0.329518	15m	4922.3	3.70455	0.295449	92.6138	73.378	19.2358
		4922.4	41	4.12	0.100488	106417	0.00141631	0.0708153	2.90343				4922.4	3.23136	0.888645	78.431	70.4715	7.95944
		4895.2	150	4.12	0.0274667	34864.1	0.000464005	0.0232003	3.48004				4895.2	3.61221	0.507792	87.6749	84.467	3.20798
		4895.5	88	4.6	0.0522727	45451.4	0.000604912	0.0302456	2.66161				4895.5	3.22321	1.37679	70.0698	57.8611	12.2087
		4917.1	93	4.5	0.0483871	53374.2	0.000710357	0.0355178	3.30316				4917.1	3.94166	0.558341	87.5924	73.4035	14.1889
		Sulfonic-Cy7Gal values
		Mouse code	Urine (uL)	μM injected (adjusted to mouse weight)	Theoretical concentration (M)	Sulfonic-Cy7 signal	[Cy7Gal vial]	[urine]	μM sulfonic-Cy7Gal
	3m	1277.1	117	3.95	0.0337607	6346.98	0.000634176	0.0317088	3.70993	3.3128	0.516988
		1277.2	37	3.71	0.10027	15661	0.00156481	0.0782405	2.8949
		1280.1	370	3.91	0.0105676	2059.84	0.000205815	0.0102907	3.80757
		1280.2	46	3.85	0.0836957	12352.8	0.00123426	0.0617129	2.8388
	15m	4922.3	96	4	0.0416667	1604.3	0.000160298	0.0080149	0.769431	0.485925	0.2547
		4922.4	41	4.12	0.100488	1600.97	0.000159965	0.00799826	0.327929
		4895.2	150	4.12	0.0274667	176.37	1.76225e-05	0.000881125	0.132169
		4895.5	88	4.6	0.0522727	1277.41	0.000127636	0.0063818	0.561598
		4917.1	93	4.5	0.0483871	1374.25	0.000137312	0.0068656	0.638501
	Figure 3e
	PLASMA				URINE
		sulfonic-Cy7gal	WOS-Cy7Gal			sulfonic-Cy7gal	WOS-Cy7Gal
		CPS	CPS			CPS	CPS
	P8 1	803519	103885		P8 1	2.6611e+06	16988.7
	P8 2	757695	110823		P8 2	2954432	15354
	P8 3	788777	104309		P8 3	4673813	3742.67
	mean	783330	106339		mean	3.42978e+06	12028.4
	SD	23392.2	3888.83		SD	1.0873e+06	7222.09
	SEM	13505.5	2245.22		SEM	627754	4169.68
		DMEM				DMEM
		CPS				CPS
	P8 1	28598			P8 1	14258.7
	P8 2	41764.7			P8 2	12509.3
	P8 3	50844			P8 3	12574
	P8 4	46028			P8 4	17160.7
					P8 5	8330.67
	mean	41808.7			P8 6	22883
	SD	9556.21
	SEM	4778.11			mean	14619.4
					SD	4961.04
					SEM	2025.34
	Figure 3f
		Sulfonic-Cy7Gal
	SAMR1	CPS	μl	CPS x μl	CPS x ml
	1890.1	9.57313e+06	6	5.74388e+07	57438.8
	1890.2	2860070	16	45761120	45761.1
	1896	1689710	20	33794200	33794.2
	5438.1	683145	292	1.99478e+08	199478
	2207	1571948	65	102176620	102177
	2208	1.54357e+06	67	1.03419e+08	103419		t-test
				mean:	90344.7		0.0264688	*
	SAMP8	CPS	μl	CPS x μl	CPS x ml
	1704.1	5.34861e+06	45	2.13944e+08	213944
	1710.2	5818700	34	168742300	168742
	1705.2	8.47576e+06	35	2.54273e+08	254273
	1705.4	4048254	19	56675556	56675.6
	5368.1	3.55861e+06	60	2.13517e+08	213517
	5368.3	5.49384e+06	31	1.70309e+08	170309
	5369.3	6.06265e+06	30	1.81879e+08	181879
	5369.4	6761436	62	419209032	419209
				mean:	209819
		DMEM
		CPS	μl	CPS x μl	CPS x ml
	5369.1	41279.3	25	1.03198e+06	1031.98
	1711.1	46301.3	17	787123	787.123
	1711.2	37365.3	10	373653	373.653

## Sheet: Figure 4
	Figure 4a,b,c
	FACS	7 months old SAMP8 vs SAMR1 mice
	LIVER
4a					4b					4c
	WOS					P16					LAMIN B1
	CD45+ CD31+ Cells					CD45+ CD31+ Cells					CD45+ CD31+ Cells
		WOS MFI	FOLD CHANGE				p16 MFI	fold change				% LMB1-	% LMB1+
	UNSTAINED	39.8				UNSTAINED	-11.6				UNSTAINED	100	0
	P8 - 1	8226	1.25621			P8 - 1	410	1.39574			P8 - 1	19.8	80.2
	P8 - 2	7629	1.16504			P8 - 2	347	1.18128			P8 - 2	21.4	78.6
	P8 - 3	8993	1.37334			P8 - 3	363	1.23574			P8 - 3	27.2	72.8
	P8 - 4	7126	1.08823			P8 - 4	335	1.14043			P8 - 4	26.5	73.5
	Mean	7993.5	1.22071			Mean	363.75	1.2383			Mean	23.725	76.275
	DS	803.839	0.122756			DS	32.8976	0.111992			DS	3.6782	3.6782
	SEM	401.92	0.0613782			SEM	16.4488	0.0559959			SEM	1.8391	1.8391
	R1 - 1	7158	1.09312			R1 - 1	295	1.00426			R1 - 1	17.1	82.9
	R1 - 2	7095	1.0835			R1 - 2	309	1.05191			R1 - 2	11.9	88.1
	R1 - 3	6616	1.01035			R1 - 3	297	1.01106			R1 - 3	8.01	91.99
	R1 - 4	5324	0.813042			R1 - 4	274	0.932766			R1 - 4	13.1	86.9
	Mean	6548.25	1			Mean	293.75	1			Mean	12.5275	87.4725
	DS	851.295	0.130003			DS	14.5459	0.049518			DS	3.74331	3.74331
	SEM	425.647	0.0650017			SEM	7.27295	0.024759			SEM	1.87165	1.87165
	T-test:	0.0485402	0.0485402			T-test:	0.00805675	0.00805675			T-test:	0.00527849	0.00527849
	KIDNEY
4a					4b
	WOS					P16				4c	LAMIN B1
	CD45+ CD31+ Cells					CD45+ CD31+ Cells					CD45+ CD31+ Cells
		WOS MFI	FOLD CHANGE				p16 MFI	FOLD CHANGE				% LMB1-	%LMB1+
	UNSTAINED	n/a				UNSTAINED	112				UNSTAINED	99.7	0.3
	P8 - 1	316	1.49233			P8 - 1	308	1.05209			P8 - 1	80.1	19.9
	P8 - 2	249	1.17591			P8 - 2	317	1.08284			P8 - 2	70.3	29.7
	P8 - 3	294	1.38843			P8 - 3	333	1.13749			P8 - 3	74	26
	P8 - 4	376	1.77568			P8 - 4	365	1.2468			P8 - 4	64.2	35.8
	Mean	308.75	1.45809			Mean	330.75	1.1298			Mean	72.15	27.85
	DS	52.7976	0.249339			DS	25.0649	0.0856188			DS	6.66458	6.66458
	SEM	26.3988	0.12467			SEM	12.5325	0.0428094			SEM	3.33229	3.33229
	R1 - 1	161	0.760331			R1 - 1	301	1.02818			R1 - 1	39.3	60.7
	R1 - 2	262	1.23731			R1 - 2	285	0.973527			R1 - 2	42.7	57.3
	R1 - 3	246	1.16175			R1 - 3	277	0.9462			R1 - 3	44.9	55.1
	R1 - 4	178	0.840614			R1 - 4	308	1.05209			R1 - 4	30.3	69.7
	Mean	211.75	1			Mean	292.75	1			Mean	39.3	60.7
	DS	49.7083	0.23475			DS	14.2449	0.0486589			DS	6.42703	6.42703
	SEM	24.8542	0.117375			SEM	7.12244	0.0243294			SEM	3.21351	3.21351
	T-test:	0.0367663	0.0367663			T-test:	0.0387396	0.0387396			T-test:	0.000393267	0.000393267

## Sheet: Figure 5
	Figure 5b
	C57BL/6	17 months
	13 DAS
	VEHICLE	CPS	μl	CPS x μl	CPS x ml
	4922.2	4.88585e+06	38	1.85662e+08	185662
	4922.3	4.80154e+06	46	2.20871e+08	220871
	4922.4	5.53333e+06	61	3.37533e+08	337533
	4895.1	9.03093e+06	24	2.16742e+08	216742
	4895.2	1.2545e+06	105	1.31723e+08	131723
	4895.3	4.86641e+06	50	2.4332e+08	243320
	4895.4	2.18353e+06	130	2.83859e+08	283859
	4895.5	4571534	64	292578176	292578
				Mean	239036
				SD	65233.4
				SEM	23063.5
	D+Q	CPS	μl	CPS x μl	CPS x ml
	34.1	1.42895e+06	93	1.32893e+08	132893
	34.2	306409	130	3.98332e+07	39833.2
	34.4	1.72655e+06	70	1.20858e+08	120858
	34.5	3.60699e+06	33	1.19031e+08	119031
	34.6	4.85504e+06	32	1.55361e+08	155361
	4917.2	2.06599e+06	107	2.2106e+08	221060
	4917.3	2819919	68	191754492	191754
	4917.4	1.34503e+06	105	1.41228e+08	141228
				Mean	140252
				SD	53952.8
				SEM	19075.2
	DMEM	CPS	ul	CPS x ul	CPS x ml
	1627 T	37890.7	16	606251	606.251
	4927 V	27360.7	90	2.46246e+06	2462.46
	Figure 5d
	C57BL/6
		%Time in the central area OF
		3m	17m Vehicle	17m D+Q
		28.36	2.85	3.35
		11.48	2.74	2.14
		16.34	4.24	7.56
		10.1	3.96	10.53
		31.06	3.94	12.83
		29.23	1.71	4.29
		42.11	0.61	6.23
			1.62	15.43
				2.47
				4.18
	Mean	24.0971	2.70875	6.901
	SD	11.781	1.31121	4.60776
	SEM	4.45279	0.463582	1.4571
	t-test	0.000194483	3m vs 17m veh
		0.000736879	3m vs 17m D+Q
		0.0246197	veh vs D+Q
	Figure 5f
	C57BL/6
		%Time in the central area EPM
		3m	17m Vehicle	17m D+Q
		26.02	0.54	5.61
		23.78	8.34	11.23
		40.59	1.19	24.65
		27.63	3.27	24.68
		24.27	14.08	20.64
		24.27	19.84	4.81
			3.11	25.32
			2.81	8.46
			18.29	15.49
			16.33	23.54
	Mean	27.76	8.78	16.443
	SD	6.44754	7.61362	8.34319
	SEM	2.6322	2.40764	2.63835
	t-test	0.000164247	3m vs 17m veh
		0.0131358	3m vs 17m D+Q
		0.0458086	veh vs D+Q
	Figure 5g
		Sulfonic-Cy7Gal
	Veh	CPS	μl	CPS x μl	CPS x ml	Fold change		%Time central area OF
	4922.2	4.88585e+06	38	1.85662e+08	185662	0.776713		2.85
	4922.3	4.80154e+06	46	2.20871e+08	220871	0.924006		2.74
	4895.1	9.03093e+06	24	2.16742e+08	216742	0.906734		4.24
	4895.2	1.2545e+06	105	1.31723e+08	131723	0.551057		3.96
	4895.3	4.86641e+06	50	2.4332e+08	243320	1.01792		3.94
	4895.4	2.18353e+06	130	2.83859e+08	283859	1.18752		1.71
	4895.5	4571534	64	292578176	292578	1.22399		0.61
	4922.4	5.53333e+06	61	3.37533e+08	337533	1.41206
				mean	239036	0.941135
	D+Q	CPS	μl	CPS x μl	CPS x ml	Fold change		%Time central area OF
	34.1	1.42895e+06	93	1.32893e+08	132893	0.555952		3.35
	34.4	1.72655e+06	70	1.20858e+08	120858	0.505607		7.56
	34.5	3.60699e+06	33	1.19031e+08	119031	0.497961		10.53
	4917.2	2.06599e+06	107	2.2106e+08	221060	0.924799		6.23
	4917.4	1.34503e+06	105	1.41228e+08	141228	0.590825		2.47
	34.6	4.85504e+06	32	1.55361e+08	155361	0.649948
	4917.3	2819919	68	191754492	191754	0.802199
	Figure 5h
		Sulfonic-Cy7Gal
	Veh	Fold change		%Time open arm EPM
	4922.2	0.825294		8.34
	4922.3	0.981801		1.19
	4922.4	1.41206		3.27
	4895.1	0.906734		14.08
	4895.2	0.551057		19.84
	4895.3	1.01792		3.11
	4895.4	1.18752		2.81
	4895.5	1.22399		18.29
	D+Q	Fold change		%Time open arm EPM
	34.4	0.505607		24.65
	34.5	0.497961		24.68
	34.6	0.649948		20.64
	4917.2	0.924799		25.32
	4917.3	0.802199		8.46
	4917.4	0.590825		15.49

## Sheet: Figure 6
	Figure 6b
	First cycle of treatment:
	21 DAS	8 months
	1st Cohort							Fold change
	VEHICLE	CPS	Vol (μl)	CPS x μl	CPS x ml	Fold change		Vehicle	D+Q
	521.1	4761786	35	166662510	166663	1.55712		1.55712	0.457632
	521.2	4657086	7	32599602	32599.6	0.304576		0.304576	0.169809
	397.3	6720056	19	127681064	127681	1.19292		1.19292	0.357143
	398.3	1556734	65	101187710	101188	0.94539		0.94539	0.088007
					107033			1.8628	0.356235
	D+Q	CPS	Vol (μl)	CPS x μl	CPS x ml			0.885228	0.0648063
	397.1	4452872	11	48981592	48981.6	0.457632		0.251968	0.36675
	397.2	727005	25	18175125	18175.1	0.169809			0.0570172
	397.4	1911297	20	38225940	38225.9	0.357143	mean	1	0.239675
	398.1	409549	23	9419627	9419.63	0.088007	SD	0.598797	0.161628
							SEM	0.226324	0.0571441
							t-test	0.00417012	**
	DMEM	CPS	Vol (μl)	CPS x μl	CPS x ml
	396.2	32183.3	45	1.44825e+06	1448.25
	522.1	39872	17	677824	677.824
	2nd Cohort
	VEHICLE	CPS	Vol (μl)	CPS x μl	CPS x ml
	1705.4	5.16304e+06	53	2.73641e+08	273641	1.8628
	1705.2	3.09613e+06	42	1.30038e+08	130038	0.885228
	1705.1	3.08445e+06	12	3.70135e+07	37013.5	0.251968
	1704.1	27177776	30	815333280	815333	outlier Q=5%
					146897
	D+Q	CPS	Vol (μl)	CPS x μl	CPS x ml
	1965.1	1.18998e+06	8	9.51987e+06	52329.9	0.356235
	1965.2	2.27521e+06	23	5.23299e+07	9519.87	0.0648063
	1704.3	3.25247e+06	46	1.49613e+08	149613	Outlier Q=5%
	1705.3	1.31401e+06	41	5.38745e+07	53874.5	0.36675
	1704.2	837567	10	8.37567e+06	8375.67	0.0570172
	DMEM	CPS	ul	CPSxul	CPSxml
	1710.1	15608	14	218512	218.512
	1710.2	31007.3	41	1.2713e+06	1271.3
	Figure 6c
	First cycle of treatment							Fold change
	> 50 DAS	10 months						Vehicle	D+Q
								1.54703	0.652316
	1st cohort							1.09033	0.121829
	VEHICLE	CPS	Vol (μl)	CPS x μl	CPS x ml	Fold change		0.701056	0.347956
	521.1	4.36992e+06	157	6.86077e+08	686077	1.54703		0.66159	0.784065
	521.2	4.3958e+06	110	4.83538e+08	483538	1.09033		1.12786	0.256287
	398.3	6758804	46	310904984	310905	0.701056		0.723975	1.42578
	397.3	6378314	46	293402444	293402	0.66159		1.35754	1.10096
					443481			0.790628	3.92689
								1.76602	5.17595
	D+Q	CPS	Vol (μl)	CPS x μl	CPS x ml	Fold change			1.62389
	398.4	3.04516e+06	95	2.8929e+08	289290	0.652316	mean	1.08511	1.54159
	397.1	2.25119e+06	24	5.40287e+07	54028.7	0.121829	SD	0.40266	1.68555
	397.2	7.71559e+06	20	1.54312e+08	154312	0.347956	SEM	0.13422	0.533018
	397.4	9397782	37	347717934	347718	0.784065	t-test	0.440248	ns
	398.1	5412307	21	113658447	113658	0.256287
	DMEM	CPS	Vol (μl)	CPS x μl	CPS x ml
	396.1	24983.3	70	1.74883e+06	1748.83
	396.2	27854	19	529226	529.226
	2nd cohort
	VEHICLE	CPS	Vol (μl)	CPS x μl	CPS x ml	Fold change
	1705.1	1666506	37	61660722	61660.7	1.12786
	1705.2	2.47376e+06	16	3.95801e+07	39580.1	0.723975
	1704.1	8246356	9	74217204	74217.2	1.35754
	1710.2	1137474	38	43224012	43224	0.790628
	1705.4	1.30472e+06	74	9.65492e+07	96549.2	1.76602
					54670.5
	D+Q	CPS	Vol (μl)	CPS x μl	CPS x ml	Fold change
	1965.1	4.33045e+06	18	7.79481e+07	77948.1	1.42578
	1965.2	4012680	15	60190200	60190.2	1.10096
	1710.1	4.05066e+06	53	2.14685e+08	214685	3.92689
	1704.3	2.6446e+06	107	2.82972e+08	282972	5.17595
	1705.3	3.28812e+06	27	8.87791e+07	88779.1	1.62389
	DMEM	CPS	Vol (μl)	CPS x μl	CPS x ml
	1704.2	48460	48	2326080	2326.08
	Figure 6d
	Second cycle of treatment:
	16 DAS	11,5 months						Fold change
	1st cohort							Vehicle	D+Q
	VEHICLE	CPS	Vol (μl)	CPS x μl	CPS x ml	Fold change		0.0737844	0.0263444
	521.2	802055	5	4.01027e+06	4010.27	0.0737844		0.850457	0.0626436
	521.1	4202122	11	46223342	46223.3	0.850457		1.5415	0.417671
	398.3	1.00942e+06	83	8.37822e+07	83782.2	1.5415		1.53426	0.22617
	397.3	3.62561e+06	23	8.3389e+07	83389	1.53426		0.780188	0.580736
					54351.2			0.867592	0.611807
								0.864597	0.408623
	D+Q	CPS	Vol (μl)	CPS x μl	CPS x ml	Fold change		1.48762	0.938535
	397.4	44745.3	32	1.43185e+06	1431.85	0.0263444		1.39349
	397.2	680951	5	3.40476e+06	3404.76	0.0626436	mean	1.04372	0.409066
	397.1	2.07195e+06	137	2.83858e+08	283858	outlier Q=5%	SD	0.489705	0.304941
	398.1	2270090	10	22700900	22700.9	0.417671	SEM	0.163235	0.107813
							t-test	0.00652853	**
	DMEM	CPS	Vol (μl)	CPS x μl	CPS x ml
	396.3	28338	18	510084	510.084
	522.1	29371.3	10	293713	293.713
	2nc cohort
	VEHICLE	CPS	Vol (μl)	CPS x μl	CPS x ml	Fold change
	1705.1	4.34491e+06	60	2.60694e+08	260694	0.780188
	1705.2	8.28285e+06	35	2.899e+08	289900	0.867592
	1705.4	8.02498e+06	36	2.88899e+08	288899	0.864597
	1704.1	1.18352e+07	42	4.9708e+08	497080	1.48762
	1710.2	6.20835e+06	75	4.65626e+08	465626	1.39349
					334143
	D+Q	CPS	Vol (μl)	CPS x μl	CPS x ml	Fold change
	1704.2	4.44549e+06	17	7.55733e+07	75573.3	0.22617
	1704.3	7.76196e+06	25	1.94049e+08	194049	0.580736
	1965.1	9734826	21	204431346	204431	0.611807
	1965.2	10502971	13	136538623	136539	0.408623
	1705.3	6969004	45	313605180	313605	0.938535
	DMEM	CPS	ul	CPSxul	CPSxml
	1710.1	29312.7	21	615566	615.566
	Figure 6e
	Short-term: First cycle of treatment	sulfonic-Cy7Gal
	1st cohort	Fold change		%Time central area OF
	521.1 VEH	1.55712		1.19
	521.2 VEH	0.304576		0.84
	397.3 VEH	1.19292		3.7
	398.3 VEH	0.94539		1.05
	398.1 D+Q	0.088007		8.77
	397.1 D+Q	0.457632		1.87
	397.4 D+Q	0.357143		1.65
	2nd cohort
	1705.1 VEH	0.251968		2.28
	1705.2 VEH	0.885228		3.1
	1705.3 D+Q	0.36675		3.21
	1965.1 D+Q	0.356235		3.65
	1965.2 D+Q	0.064806		2.18
	Short-term: Second cycle of treatment
	1st cohort
	398.3 VEH	1.5415		1.25
	397.3 VEH	1.53426		1.82
	398.1 D+Q	0.417671		4.46
	2nd cohort
	1704.2 VEH	0.22617		4.13
	1704.3 VEH	0.580736		5.93
	1705.1 VEH	0.780188		2.35
	1705.2 VEH	0.867592		2
	1705.4 VEH	0.864597		1.17
	1704.1 VEH	1.48762		1
	1710.2 VEH	1.39349		1.86
	1965.1 D+Q	0.611807		1.21
	1965.2 D+Q	0.408623		4.34
	1705.3 D+Q	0.938535		1.62
	Figure 6f
	Long-term (>50 DAS)	sulfonic-Cy7Gal
	1s cohort	Fold change		%time central area OF
	SAMP8 397.3 VEH	0.66159		1.52
	SAMP8 398.3 VEH	0.701056		2.11
	SAMP8 521.1 VEH	1.54703		2.51
	SAMP8 521.2 VEH	1.09033		0.67
	SAMP8 397.1 D+Q	0.121829		6.58
	SAMP8 397.2 D+Q	0.347956		0.45
	SAMP8 397.4 D+Q	0.784065		0.69
	SAMP8 398.1 D+Q	0.256287		4.57
	SAMP8 398.4 D+Q	0.652316		1.46
	2nd cohort
	1704.1 VEH	1.35754		1.79
	1705.1 VEH	1.12786		3.07
	1705.2 VEH	0.723975		1.64
	1705.4 VEH	1.76602		1.51
	1705.3 D+Q	1.62389		1.78
	1965.1 D+Q	1.42578		1.43
	1965.2 D+Q	1.10096		2.05

## Sheet: Supplementary Fig.1
	Supplementary Fig. 1c
	FACS
	1)	WOS-Cy7 MFI	-FMO
	FMO WOS-Cy7Gal P8	2.57
	FMO WOS-Cy7Gal P29	1.28					Fold change
	WOS-Cy7Gal P8	8318	8315.43		P<8	P29	P<8	P29
	WOS-Cy7Gal p29	13606	13604.7		8315.43	13604.7	0.832276	1.36167
					11666	17125	1.16763	1.71401
	2)	WOS-Cy7 MFI	-FMO		9992.15	13669	1.0001	1.3681
	FMO WOS-Cy7Gal P8	0		mean	9991.19
	FMO WOS-Cy7Gal P29	0		Paired t-test	0.013663		0.013663
	WOS-Cy7Gal P8	11666	11666
	WOS-Cy7Gal p29	17125	17125
	3)	WOS-Cy7 MFI	-FMO
	FMO WOS-Cy7Gal P6	3.85
	FMO WOS-Cy7Gal P29	0
	WOS-Cy7Gal P6	9996	9992.15
	WOS-Cy7Gal p29	13669	13669

## Sheet: Supplementary Fig.2
	Supplementary Fig. 2c
	Fluorescence a.u. lexc 580 nm
	pH value	Intensity (a.u)
	5	1074.42
	6	1250.39
	7	1416.91
	8	1359.15
	9	1449.88
	10	1429.67
	Supplementary Fig. 2e
	Fluorescence a.u. lexc 580 nm
	Interferent.	Basal value	Measure 1	Measure 2	Measure 3	Mean	S.D.	S.E.M.	Increment	Normalized Values
	Sulfonic-Cy7	43.0792	44.0271	44.6136	41.1373	43.2593	1.86098	1.07444	0.180133	1.0593
	Ca	46.1865	46.7409	46.4244	46.977	46.7141	0.277273	0.160084	0.5276	3.10264
	Na	44.4322	44.79	42.6233	47.9664	45.1266	2.6874	1.55157	0.694367	4.08333
	So4	44.4322	44.79	42.6233	47.9664	45.1266	2.6874	1.55157	0.694367	4.08333
	Cl	46.1865	46.7409	46.4244	46.977	46.7141	0.277273	0.160084	0.5276	3.10264
	ClO-	44.0201	47.9342	46.7246	43.077	45.9119	2.52852	1.45984	1.89183	11.1252
	DTT	44.2422	46.1387	46.326	42.7992	45.088	1.98434	1.14566	0.845767	4.97366
	GSH	43.2375	46.9887	44.3614	40.871	44.0737	3.06898	1.77188	0.8362	4.91741
	Glu	45.3568	43.9785	46.4345	47.682	46.0317	1.88433	1.08792	0.674867	3.96866
	Alb	47.5942	48.0618	49.8546	47.5848	48.5004	1.19678	0.69096	0.9062	5.32905
	Lys	45.788	46.246	46.3656	46.4098	46.3405	0.084743	0.0489264	0.552467	3.24887
	Cat	44.7601	47.3375	44.23	43.2337	44.9337	2.1405	1.23582	0.173633	1.02108
	Phosp	46.9456	46.9935	47.4345	47.3367	47.2549	0.2316	0.133714	0.3093	1.81889
	Amy	45.1574	45.8934	45.4812	45.421	45.5985	0.25713	0.148454	0.441133	2.59415
	Ribo	44.2262	44.7028	44.8185	44.9101	44.8105	0.103883	0.059977	0.584267	3.43587
	Perox	44.5329	44.8595	45.7716	43.8547	44.8286	0.958824	0.553577	0.2957	1.73891
	Plp	45.7715	44.8218	46.4323	46.9745	46.0762	1.11966	0.646435	0.3047	1.79184
	Urea	44.2699	41.8351	44.4434	47.0903	44.4563	2.62762	1.51706	0.186367	1.09596
	Gox	44.6131	45.6271	44.87	44.5059	45.001	0.571964	0.330224	0.3879	2.28111
	Ohd	43.8084	44.232	43.4857	44.3567	44.0248	0.471019	0.271943	0.2164	1.27257
	Est	56.6383	57.2512	56.5495	56.7431	56.8479	0.362406	0.209235	0.209633	1.23278
	B-gal	39.9543	44.9255	49.2428	45.9913	46.7199	2.24897	1.29844	6.76557	39.786
	Est+Bgal	42.1496	54.2768	58.9917	64.195	59.1545	4.9611	2.86429	17.0049	100
	Supplementary Fig. 2g
		Branch length/cell area
	Cell number	Sulfonic-Cy7Gal	WOS-Cy7Gal
	1	0.147901	0.030985
	2	0.118397	0.055665
	3	0.140239	0.003583
	4	0.077611	0.024043
	5	0.121323	0.021292
	6	0.104405	0.043145
	7	0.048806	0.028363
	8	0.134394	0.057398
	9	0.085777	0.070263
	10	0.084483	0.034398
	11	0.10329	0.022418
	12	0.121939	0.044135
	13	0.164017	0.037707
	14	0.118773	0.026668
	15	0.107832	0.033513
	16	0.120158	0.025711
	17	0.096871	0.054369
	18	0.085418	0.05215
	19	0.12347	0.044765
	20	0.105717	0.066869
	21	0.132719	0.045194
	22	0.133307	0.054454
	23	0.154071	0.029452
	24	0.143889	0.01093
	25	0.080212	0.021102
	26	0.113604	0.025297
	27	0.130604	0.008789
	28	0.080422	0.020601
	29	0.091405	0.022997
	30	0.141544	0.041747
	31	0.10118	0.027532
	32	0.116151	0.015336
	33	0.078206	0.023737
	34	0.099231
	35	0.115049
	36	0.084629
	37	0.081691
	38	0.105855
	39	0.129459
	40	0.150651
	41	0.115264
	42	0.10362
	43	0.088927
	44	0.080502
	45	0.110987
	46	0.105883
	47	0.056758
	48	0.102263
	49	0.107768
	50	0.089183
	51	0.116518
	52	0.120735
	53	0.124312
	54	0.116095
	55	0.076885
	56	0.113723
	57	0.092607
	58	0.106904
	59	0.059679
	60	0.092773
	61	0.088219
	62	0.104147
	63	0.137358
	64	0.134838
	65	0.132085
	66	0.076629
	67	0.067529
	68	0.103865
	69	0.108594
	70	0.121194
	71	0.133879
	72	0.09968
	73	0.09637
	74	0.07527
	75	0.136904
	76	0.11085
	77	0.085299
	78	0.091284
	79	0.120703
	80	0.106389
	81	0.131155
	82	0.115229
	83	0.120642
	84	0.128295

## Sheet: Supplementary Fig.3
	Supplementary Fig. 3a
		beta-Gal			GAPDH
	Supplementary Fig. 3b
		Mean
	Cell number	Control	Palbociclib	Control + Sulfonic Cy7Gal	Palbociclib + Sulfonic Cy7Gal	Control + Galactose + Sulfonic Cy7Gal	Palbociclib + Galactose + Sulfonic Cy7Gal
n1	1	2240	4302	4170	9424	2710	3500
	2	2879	3904	7146	8519	2037	3437
	3	2096	3212	4339	7140	5977	1463
	4	1557	3515	3785	6929	2423	2571
	5		2744	5323		2231	2767
n2	1	1635	2652	2897	9123	2454	4036
	2	1423	3339	4757	10455	2602	5785
	3	1899	4932	8276	4016	2809	2343
	4	2195	3024	935	17498	2004	1943
	5		2510	6944		3323	5519
n3	1	2961	2921	2859	3533	6577	4561
	2	1473	3370	6254	18131	4057	3095
	3	2465	4127	2115	13436	2349	2844
	4	1053	2346	5732	4697	4739	3312
	5		3122	2709			4054
		Control	Palbociclib	Control + Sulfonic Cy7Gal	Palbociclib + Sulfonic Cy7Gal	Control + Galactose + Sulfonic Cy7Gal	Palbociclib + Galactose + Sulfonic Cy7Gal
		2193	3535.4	4952.6	8003	3075.6	2747.6
		1788	3291.4	4761.8	10273	2638.4	3925.2
		1988	3177.2	3933.8	9949.25	4430.5	3573.2
	Mean	1989.67	3334.67	4549.4	9408.42	3381.5	3415.33
	SD	202.505	182.978	541.594	1227.84	934.391	604.464
	SEM	116.916	105.642	312.689	708.896	539.471	348.988
	Supplementary Fig. 3d
	avg fluorescence intensity/image (ImageJ)
	crtl+sulfonic-cy7gal				crtl+sulfonic-cy7gal SIRNA				crtl+sulfonic-cy7gal SCRAMBLED
	n1	1	1559		n1	1	1547		n1	1	1665
		2	1637			2	1571			2	1649
		3	1470			3	1334			3	1676
		4	1513			4	1666			4	1375
		5	1727			5	1163				1591.25
			1581.2				1456.2
	n2	1	1727		n2	1	1714		n2	1	1842
		2	1715			2	2056			2	2290
		3	1927				1885			3	2510
			1789.67								2214
	n3		ctrl cy7gal		n3		ctrl sirna		n3		ctrl scrambled
		1	3008.94			1	2241.07			1	2149.65
		2	2386.97			2	2213.13			2	2483.14
							2227.1				2316.39
			2697.96
	SEN+sulfonic-CY7GAL				SEN sulfonic-CY7GAL SIRNA				SEN sulfonic-CY7GAL scrambled
	n1	1	3422		n1	1	3446		n1	1	3518
		2	3209			2	2518			2	3446
		3	3493			3	2326			3	4475
		4	3958			4	2180			4	4077
		5	3847			5	2583			5	3957
			3585.8				2610.6				3894.6
	n2	1	4769		n2	1	2418		n2	1	3465
		2	4670			2	2418			2	3978
		3	3697			3	2418			3	4915
			4378.67				2418				4119.33
	n3		sen sulfonic-cy7gal		n3		siRNA sen		n3		scrambled sen
		1	3877.23			1	2285.13			1	3634.23
		2	4256.19			2	2444.29			2	3744.6
		3	3746.02			3	2351.92			3	3280.85
			3959.82				2360.45				3553.22
				C sulfonic-Cy7Gal	Sen sulfonic-Cy7gal	C sulfonic-cy7gal siRNA	S sulfonic-cy7gal siRNA	C sulfonic-cy7gal Scrambled	S sulfonic-cy7gal Scrambled
				1581.2	3585.8	1456.2	2610.6	1591.25	3894.6
				1789.67	4378.67	1885	2418	2214	4119.33
				2697.96	3959.82	2227.1	2360.45	2316.39	3553.22
	Supplementary Fig. 3e
	1)
	Probe:	0	25	50	100	200	μM		0	25	50	100	200
		162760	153480	160750	158130	151600			109395	114150	114700	123730	108410
	Control	173780	136040	161690	158820	119890		Senes	108600	114030	110870	113855	106635
		171200	126350	161000	157520	112870			118750	117370	114110	113540	103545				μM	Control			Senescent
		169247	138623	161147	158157	128120			112248	115183	113227	117042	106197				0	100	100	100	100	100	100
	%	100	81.9061	95.2141	93.4474	75.7002			100	102.615	100.872	104.27	94.6087				25	81.9061	92.1294	94.8213	102.615	112.697	122.76
																	50	95.2141	85.2339	104.097	100.872	105.868	118.587
	2)																100	93.4474	93.8008	109.763	104.27	114.2	120.577
		0	25	50	100	200			0	25	50	100	200				200	75.7002	91.6833	89.9193	94.6087	93.5241	105.828
		167610	143880	137220	152440	157810			117450	124760	116190	129750	107100
	Control	158140	137240	142480	154090	152560		Senes	108170	123890	118250	126330	103550
		169640	175280	142540	158150	143820			108390	127770	119170	125360	101730
		165130	152133	140747	154893	151397			111337	125473	117870	127147	104127
	%	100	92.1294	85.2339	93.8008	91.6833			100	112.697	105.868	114.2	93.5241
	3)
		0	25	50	100	200			0	25	50	100	200
		143155	121492	137578	142851	121833			95708.8	115110	115153	109506	104560
	Control	144244	127577	134355	145430	112235		Senes	98039.1	116682	113159	111116	95423.9
		106335	124274	137931	143892	119975			90881.6	117619	109221	122576	101233
		131245	124448	136621	144058	118014			94876.5	116470	112511	114399	100405
	%	100	94.8213	104.097	109.763	89.9193			100	122.76	118.587	120.577	105.828

## Sheet: Supplementary Fig.4
	Supplementary Fig. 4a
	Days	0mg/Kg							10mg/Kg						50mg/Kg							100mg/Kg
	4	0.180589	0.807651	0.13454	0.567088	0.57222	0.204912	0.214243	9.802	-	1.47	5.8482	6.02438	0.275699	0.08788	2.1504	0.0775	0.245	0.93775	0.525742	0.368064	0.380894	0.308896	0.0775	0.292783	0.256608	0.08125	0.123264
	6	2.09745	6.75898	4.84206	4.65613	4.57229	2.45248	2.18333	29.4335	2.4056	21.1865	24.1338	13.1941	14.2821	4.72408	5.73248	9.01034	9.18363	22.5926	36.2745	18.1643	16.7314	9.44265	14.4522	13.946	6.73828	0.947625	6.57173
	8	33.7953	25.7983	43.4403	24.4874	35.1864	22.1178	35.2004	68.6817	5.72398	23.4479	34.5466	19.4153	28.6191	18.5594	35.2004	71.3662	33.0967	29.4033	36.2245	32.7994	19.5369	27.0006	26.7242	23.0054	28.8005	17.2947	33.8828
	10	74.1153	33.2233	65.664	53.134	83.3374	42.9799	48.2539	179.288	35.4765	49.726	53.0226	52.9439	140.023	37.1885	28.0515	55.8634	48.8072	61.2255	45.1931	33.6141	33.5914	35.3105	55.1146	34.8505	20.6035	20.9236	39.1812
	12	153.659	125.46	137.991	92.0185	134.375	92.0185	134.375	172.332	15.6017	127.219	97.7979	61.5602	157.771	73.6702	47.4415	24.854	41.6025	77.1347	64.6874	30.2344	25.5018	36.1626	38.9266	29.0054	37.1929	31.117	33.5241
	14	-	282.597	273.094	-	257.028	80.4005	264.882	266.24	117.836	-	124.983	113.117	279.307	60.8872	109.963	93.8043	107.827	109.747	118.98	86.7706	135.796	97.4687	116.307	57.0421	75.5505	51.6845	155.195
	Supplementary Fig. 4b
	1)	Palbociclib:	0	10	50	100	mg/kg
			58.34	43.38	16.92	8.14
			62.01	58.44	6.17	5.34			0	10	50	100
			63.93	60.25	17.92	7.35			64.4825	55.9075	12.2475	6.39
			73.65	61.56	7.98	4.73			66.886	47.15	20.552	1.418
				42.36	4.603	4.7			67.386	38.7875	5.4625	4.384
					14.71	6.8
	2)	Palbociclib:	0	10	50	100
			75.86	57.88	8.67	0.76
			65.3	56.3	19.33	2.08
			72.64	21.98	32.2	0.09
			63.5	40.73	22.54	2.09
			57.13	58.86	20.02	2.07
					13.55	2.54
						8.89
	3)	Palbociclib:	0	10	50	100
			65.24	33.27	5.63	4.61
			70.13	33.66	6.68	5.33
			70.41	46.55	5.52	2.44
			70.97	41.67	4.02	5.45
			60.18			4.09
						3.1

[truncated: 5 more sheets: Supplementary Fig.5, Supplementary Fig.6, Supplementary Fig.7, Supplementary Fig.8, Supplementary Fig.9]
